# Supplementary material for: Preparation of Ion Composite Photosensitive Resin and Its Application in 3D-Printing Highly Sensitive Pressure Sensor
Source: Sensors (Basel). 2025 Feb 22;25(5):1348. doi: 10.3390/s25051348 (PMC11902503; doi:10.3390/s25051348)
Supplement: Supplementary file 1 [file sensors-25-01348-s001.zip]

Archive with 1 entries (1 files):
- sensors-3471817-supplementary.pdf
